# Supplementary material for: Combinatorial DNA Rearrangement Facilitates the Origin of New Genes in Ciliates
Source: Genome Biol Evol. 2015 Sep 2;7(10):2859–70. doi: 10.1093/gbe/evv172 (PMC4684698; doi:10.1093/gbe/evv172)
Supplement: Supplementary Data [file supp_evv172_Table_S1.txt]

share 5'	Contig20066.0.1	Contig8809.0.1
share 5'	Contig4858.0	Contig7395.0	Contig15152.0	Contig7507.0	Contig3325.0
share 5'	Contig15312.0	Contig4527.0	Contig22934.0
share 5'	Contig16370.0	Contig13751.0
share 5'	Contig5611.0.0	Contig6461.0.1
share 5'	Contig15486.0	Contig19798.0	Contig9360.0
share 5'	Contig160.0	Contig9059.0
share 5'	Contig23062.0	Contig19902.0	Contig9985.0	Contig7223.0
share 5'	Contig21160.0	Contig14212.0
share 5'	Contig10300.0	Contig2525.0
share 5'	Contig355.1	Contig388.0
share 5'	Contig20051.0	Contig11907.0	Contig8899.0	Contig8898.0
share 5'	Contig16715.0	Contig22.0	Contig22369.0
share 5'	Contig13058.0	Contig4555.0
share 5'	Contig20070.0	Contig123.0
share 5'	Contig9442.0	Contig3745.0
share 5'	Contig11407.0	Contig9265.0
share 5'	Contig816.0	Contig13835.0
share 5'	Contig23121.0	Contig12750.0
share 5'	Contig12964.0	Contig13046.0
share 5'	Contig10094.0	Contig680.1
share 5'	Contig13198.0	Contig15572.0
share 5'	Contig19716.0	Contig22490.0
share 5'	Contig576.0.1	Contig7477.0.1
share 5'	Contig9241.0	Contig876.1
share 5'	Contig10936.0	Contig12391.0
share 5'	Contig22385.0	Contig8.0
share 5'	Contig9181.0	Contig21992.0
share 5'	Contig9285.0	Contig16750.0
share 5'	Contig10129.0	Contig1032.1	Contig9534.0
share 5'	Contig9418.0	Contig19135.0
share 5'	Contig15333.0	Contig45.0
share 3'	Contig19145.0	Contig19467.0
share 3'	Contig9653.0	Contig22843.0
share 3'	Contig20181.0	Contig8657.0
share 3'	Contig22764.0	Contig11992.0
share 3'	Contig10145.0	Contig9439.0
share 3'	Contig7736.0.0	Contig693.1
share 3'	Contig12301.0	Contig15867.0
share 3'	Contig23106.0	Contig19726.0
share 3'	Contig20414.0	Contig8777.0
share 3'	Contig10288.0	Contig21932.0	Contig9195.0
share 3'	Contig19279.0	Contig10881.0	Contig8956.0	Contig9620.0
share 3'	Contig13921.0	Contig21397.0
share 3'	Contig3602.0	Contig6701.0
share 3'	Contig9430.0	Contig9394.0
share 3'	Contig10107.0	Contig20032.0
share 3'	Contig2368.0	Contig15642.0
share 3'	Contig7948.0	Contig9588.0
share 3'	Contig19608.0	Contig7979.0
share 3'	Contig3735.0	Contig12623.0
share 3'	Contig12863.0	Contig309.0
share 3'	Contig3075.0.0	Contig5405.0
share 3'	Contig4466.0.1	Contig12795.0
share 3'	Contig22660.0	Contig171.0
share 3'	Contig9469.0	Contig8954.0
share 3'	Contig2488.0	Contig12610.0
share 3'	Contig11386.0	Contig22645.0
share 3'	Contig19639.0	Contig8568.0
share 3'	Contig3170.0.0	Contig22472.0.0
share 3'	Contig20042.0	Contig7597.0
share 3'	Contig22491.0	Contig20428.0
share 3'	Contig9234.0	Contig19834.0
share 5' and 3'	Contig14432.0	Contig10874.0	Contig9553.0
share 5' and 3'	Contig20108.0.1	Contig19692.0.1
share 5' and 3'	Contig21688.0	Contig21346.0
share 5' and 3'	Contig15793.0	Contig13369.0
share 5' and 3'	Contig13373.0	Contig15130.0
share 5' and 3'	Contig10135.0.0	Contig20668.0.0
